# Supplementary material for: The relationship between adherence to continuous positive airway pressure and nasal resistance measured by rhinomanometry in patients with obstructive sleep apnea syndrome
Source: PLoS One. 2023 Mar 15;18(3):e0283070. doi: 10.1371/journal.pone.0283070 (PMC10016634; doi:10.1371/journal.pone.0283070)
Supplement: S1 Table — The relationship between adherence to continuous positive airway pressure and nasal resistance measured by rhinomanometry in patients with obstructive sleep apnea syndrome. (XLSX) [file pone.0283070.s002.xlsx]

## Sheet: Sheet1
Supporting information (Database)
					Diagnostic PSG test			Rhinomanometry（Inhalation）			Rhinomanometry（Exhalation）			Total nasal symptom score			Otolaryngological treatment			1 month after CPAP introduction					3 months after CPAP introduction					At enrollment					persistent high rhinomanometry values (exhalation)
ID	Sex	Age	BMI	JESS	AHI	ArI	CT90%	Before CPAP introduction	1 month after CPAP introduction	3 months after CPAP introduction	Before CPAP introduction	1 month after CPAP introduction	3 months after CPAP introduction	Before CPAP introduction	1 month after CPAP introduction	3 months after CPAP introduction	Before CPAP introduction	1 month after CPAP introduction	3 months after CPAP introduction	Good CPAP adherence	CPAP use rate	CPAP duration of use	eAHI	Maximum pressure	Good CPAP adherence	CPAP use rate	CPAP duration of use	eAHI	Maximum pressure	Good CPAP adherence	CPAP use rate	CPAP duration of use	eAHI	Maximum pressure	Improvement group	No improvement group
1	0	70	25.3	15	29.5	27.6	3.1	0.25	0.24	0.2	0.27	0.27	0.2	0	0	0	2	2	2	1	100	308	6.6	9.2	1	100	256	5.5	7.5	1	99.6	369	4.2	5.9
2	0	52	26.5	18	66	46.5	22.1	0.19	0.17	0.24	0.21	0.19	0.26	4	3	4	2	2	2	0	0	0			0	11	62	0.8	10.6	0	19	100	0.4	11.2
3	0	32	35.3	11	84.5	84	73.5	0.2	0.22	0.22	0.2	0.23	0.22	3	4	4	2	2	2	1	89.3	283	4.1	14.6	1	85.7	366	3.8	11	1	88.1	298	2.9	12.6
4	0	47	22.2	3	54.8	75	0.5	0.12	0.13	0.1	0.13	0.14	0.11	2	3	3	2	2	1	1	100	436	2.1	6.1	1	91.2	293	3.2	6	0	100	140	6.2	7.3
5	0	66	28.1		33.6	40.9	6.1	0.27	0.19	0.19	0.31	0.22	0.2	2	3	3	1	2	2	1	100	387	2	8.5	1	100	386	2.1	10.8	1	100	337	2.6	10.2
6	0	53	26.9	13	55.9	73	7.8	0.19	0.22	0.28	0.21	0.24	0.28	3	4	3	2	2	2	1	88.9	321	4	8.6	1	89.3	297	4.8	8.6	1	96.3	367	2.9	9
7	0	61	24.8	8	51.4	48.9	2.1	0.2	0.2	0.16	0.23	0.21	0.19	6	13	3	2	2	2	1	85	352	7.8	11.1	0	57	131	7.8	10.7	0	75	162	2.6	10
8	0	57	33.5	7	68.9	78.5	82.1	0.2	0.16	0.44	0.22	0.17	0.53	1	1	1	2	2	2	1	100	282	7.5	20	1	100	312	6.8	20	0	71.4	168	5.9	19.5
9	0	30	29.1	14	57.9	54.1	57.4	0.3	0.22	0.24	0.33	0.23	0.26	0	5	3	2	2	2	1	94.3	358	2.4	12.3	1	89.3	345	2.2	12.5	1	72.5	394	1.7	9.8
10	1	54	23.1	8	38.8	44	2.3	0.18	0.18	0.17	0.2	0.2	0.17	0		4	2		2	1	78.6	254	2.8	5.6	0	85.7	210	1.8	7.2	0	50.9	271	1.7	8.8
11	1	42	21.5	9	36.4	41.4	9.7	0.15	0.14	0.15	0.16	0.15	0.16	1	0	2	2	2	2	1	100	422	3.4	11.6	1	100	399	1.9	11.4	1	93	457	3	12
12	0	40	44.6	6	79.6	71.8	55	0.24	0.19	0.17	0.25	0.2	0.19	0	1	1	2	2	2	0	60.7	219	6.2	16.9	0	82.1	175	6.5	15.6	1	100	310	3.9	12.4
13	0	60	21.2	13	21.2	28.5	1	0.15	0.21	0.19	0.16	0.23	0.2	2	5	7	2	2	2	1	100	348	3.1	11.5	1	100	372	3.1	14	1	98.4	366	3.4	8
14	0	33	25.2		38.1	48.9	1.4	0.14	0.37	0.23	0.16	0.43	0.23	2	1	6	2		2	1	82	314	1.6	10.3	1	100	313	0.7	10.5	1	94	331	0.8	10.2
15	1	22	19.3	11	30	48.2	0	0.21	0.2	0.13	0.23	0.21	0.14	3	6	8	2	2	2	1	96.4	337	1.4	8	1	100	393	1.1	7	1	96.2	329	1.3	5.4
16	0	39	25.4	13	39.8	53.6	1.4	0.17	0.21	0.31	0.18	0.23	0.33	0	2	0		2	2	1	71	405	2.1	14	1	75	358	1.8	13.2	0	63	293	1.2	13.1
17	0	50	29.1	19	77.3	76.6	55.5	0.42	0.42	0.57	0.44	0.46	0.63	5	5	5	2	2	2	1	92.9	252	3.5	14	1	93.7	252	2.7	8.5	0	85.7	180	2.2	7.5		1
18	1	34	22.1	2	47	32.8	20.6	0.27	0.42	0.33	0.27	0.44	0.37	0	4	3	2	2	1	1	98.2	288	3.8	17.5	1	100	288	3	15	0	80	234	3.5	13
19	0	62	21	5	25.9	31.2	3	0.18	0.13	0.2	0.29	0.15	0.23	2	7	4	2	2	2	0	85	210	3	12.2	0	91	130	2	12.5	1	99.1	245	2.1	9.9
20	0	57	29.2	9	26.7	31.6	4.3	0.12	0.17	0.16	0.14	0.19	0.18	3	5	5	2	2	2	0	100	217	3.3	8.4	0	89.3	231	2.7	7.9	1	95.6	278	4.8	9.9
21	0	42	24.9	11	58.3	52.2	16.8	0.25	0.19	0.25	0.28	0.23	0.26	1	6	8	2	2	2	1	92	479	1.2	13.6	0	11	283	1.5	11.9	0	49	398	0.6	10
22	0	55	26.2	9	35.6	42.5	4.7	0.18	0.2	0.21	0.19	0.22	0.27	2	5	5	1	1	1	1	96.4	408	3.2	12.5	1	100	450	3.8	12.5	1	98.2	456	2.8	11
23	0	50	25.7	11	23.9	22.3	4.7	0.55	0.21	0.52	0.52	0.21	0.5	5	3	3	2	2	2	1	84.6	296	1.3	9.9	0	48	319	0.9	9.9	0	11.5	383	1.5	7.8		1
24	0	75	27.6	8	47.8	53.2	18.3	0.21	0.16	0.21	0.23	0.18	0.21	1	4	7	2	2	2	0	91	175	1.3	13	0	66	277	0.3	15.5	0	9	288	1	13
25	0	53	34.5	12	38.1	40.5	1.7	0.23	0.2	0.25	0.25	0.23	0.27	2	0	5	2	2	1	1	100	342	2.7	9.5	1	100	366	2	7.5	1	98.4	462	1.6	8
26	0	30	25.2	8	36.9	51.6	0	0.25	0.26	0.21	0.27	0.29	0.24	2	5	0	2	2	2	1	80	375	0.2	12.3	1	78	322	0.3	12.6	1	85	414	0.2	12.1
27	0	36	27.7	15	33.3	37.3	2.5	0.1	0.07	0.09	0.14	0.09	0.13	2	1	2	2	2	2	1	92.9	414	5.3	20	1	100	444	5.5	15	1	98.4	345	6.7	12
28	1	37	23.1	9	56.2	43.3	7	0.24	0.18	0.19	0.25	0.17	0.2	2	2	1	2	2	2	0	54	380	1	18.4	1	82	364	0.4	10	1	80	332	0.6	12
29	1	61	34.2	8	99	84.1	42.7	0.15	0.15	0.22	0.16	0.19	0.24	1	5	4	2	2	2	0	58.1	255	4.5	8.9	0	77.1	193	8.3	8.5	0	74.3	230	0.9	8
30	0	62	22.2	12	39	28.6	3.2	0.16	0.1	0.17	0.19	0.11	0.19	4	3	4	2	2	2	1	100	390	2.8	11.5	1	100	372	2.2	13.5	1	100	360	2.4	7.5
31	1	37	24	9	28.1	17.3	2	0.2	0.19	0.18	0.24	0.21	0.2	0	3	5	2	1	1	1	100	418	0.1	10	1	96	416	0.1	10	1	100	404	0.1	10
32	0	52	25.4	6	39.6	42.8	25.5	0.13	0.14	0.12	0.13	0.15	0.13	0	5	3	2	2	2	1	100	449	8	7	1	75.5	429	13.5	6	0	90	198	22.7	8.1
33	0	59	23.8	6	34.2	93.7	0	0.21	0.25	0.2	0.24	0.26	0.21	1	2	2	2	2	2	1	88.6	448	1.3	6.3	1	100	333	1.2	5.3	0	94.6	226	0.4	5.1
34	0	57	23.3	6	37.9	33.5	2.3	0.23	0.24	0.23	0.28	0.26	0.26	7	1	8		1	2	0	56	164	2.1	13.9	1	92	358	0.8	10	1	90.9	266	0.7	12.9
35	0	53	22.5	5	61.7	48.9	6.4	0.27	0.18	0.16	0.32	0.19	0.16	5	4	4	2	2	2	1	97.1	366	3.9	18.5	1	100	354	3.7	13.5	1	92.9	354	2.9	12.5
36	0	40	29.1	11	58.2	49.9	10.1	0.26	0.15	0.25	0.28	0.16	0.26	0	1	0	2	2	2	1	71	306	1.2	14.2	1	81	337	1.5	13.6	0	69	281	0.9	11.9
37	0	58	24.9	22	66.1	78.2	70	0.15	0.22	0.18	0.14	0.2	0.18	5	6	4	2	1	1	1	79.6	273	3.1	12.4	0	68.4	236	2.3	11.9	1	93.5	330	0.5	12.3
38	1	40	28.3	13	21.2	14.2	0.5	0.2	0.36	0.22	0.19	0.38	0.24	0	9	0	2	2	2	1	100	274	1	15.8	1	100	248	1.4	13.9	0	30	247	3.4	13.9
39	1	76	31.6	6	30.7	22.9	3.4	0.23	0.23	0.13	0.26	0.26	0.13	2	0	0	2	2	2	0	96.3	114	0.5	9.7	0	100	161	0.9	9.7	0	15.4	10	0	4.4
40	0	49	27.2	13	34.9	51.4	5	0.21	0.14	0.1	0.26	0.17	0.15	5	1	1		2	2	0	91.4	204	2.1	9	0	71.9	168	3.3	10	1	93.3	252	3.3	8
41	0	42	28.9	10	34.5	38.3	1.6	0.22	0.2	0.16	0.25	0.22	0.17	0	0	1	2	2	2	1	100	433	0.4	12.8	1	97	359	0.6	14.8	0	67	376	1	15.1
42	1	41	28.3	8	51.5	53.4	2	0.14	0.17	0.19	0.17	0.2	0.22	2	2	9	2	2	1	1	100	260	2.9	7.7	0	85.7	233	1.8	7.8	0	81	206	1.6	8.6
43	0	60	23.1	12	55	49.1	17.9	0.18	0.18	0.15	0.17	0.19	0.17	8	5	0	2	2	2	1	100	360	3.3	14	1	100	348	2.5	11	1	85.7	306	2.8	7.5
44	0	74	26.8	4	75.6	83.5	71.9	0.28	0.26	0.17	0.32	0.3	0.2	0	1	0	2	2	2	1	95.2	249	4.5	9.1	0	71.4	211	4	9.9	1	94.9	274	4	10.4
45	1	41	25.4	9	23.3	28.4	3.2	0.27	0.2	0.17	0.34	0.23	0.19		8	6			2	0	54	348	1.3	12.6	1	85	326	0.3	12.7	0	61	250	0.3	12
46	0	61	31.9	16	68.8	62	12.7	0.2	0.53	0.37	0.24	0.66	0.44	6	4	3	2	1	1	1	100	264	9.6	20	1	98.4	306	7.9	20	1	99	324	12.2	13
47	0	72	35.7	13	79.2	73.6	84.6	0.2	0.08	0.2	0.26	0.15	0.27	3	6	6	2	2	2	1	100	399	12.7	10.4	1	98	386	17.8	9.2	1	100	343	27.9	12
48	1	68	36.6	21	73.2	85.5	99	0.21	0.26	0.25	0.24	0.28	0.27	5	6	5	2	1	1	0	21	85	0	8.8	0	40	79	0	6.4	0	82	125	3.6	12.6
49	1	39	39.7	22	39.6	44.3	17.4	0.21	0.19	0.23	0.24	0.21	0.27	3	8	6		2	1	1	97.1	489	3.9	9.8	1	93.3	468	2.4	8.4	1	76.6	306	3.9	6.7
50	0	39	25.5	8	22.6	51.5	3.6	0.18	0.16	0.19	0.18	0.18	0.2	2	3	1	2	2	2	0	31.6	60	2.1	5	1	100	402	1	6.5	0	33	239	1.3	11
51	0	60	26.6	18	43.2	54.9	44.1	0.21	0.26	0.27	0.26	0.3	0.32	1	4	4	2	2	2	1	96	246	4.5	19.9	1	100	280	1.9	19.7	1	80	307	5.1	12.8
52	0	58	24.5	12	41.3	36.8	1.7	0.32	0.22	0.2	0.36	0.26	0.22	4	6	2	2	2	2	0	71.4	194	4.8	7.4	0	36.7	135	4.4	6	0	44.4	180	4.8	7.4	1
53	0	50	27.8	10	50.5	63.1	26.1	0.16	0.12	0.2	0.19	0.14	0.22	3	3	3	2	2	2	0	100	232	10.9	8.8	0	30	162	7.3	5.7	0	54.3	238	6	5.9
54	0	53	30.3	10	57.2	40	31.4	0.26	0.16	0.24	0.3	0.18	0.27	3	2	4	2	2	2	0	53	179	2.4	14.3	0	57	163	2.1	12.4	0	3	177	4.4	9.8
55	0	73	23.2	22	77.6	67.3	0.2	0.31	0.25	0.23	0.35	0.28	0.27	3	4	8	2	2	2	1	96	394	2.7	12.8	1	100	396	1.9	12.9	1	100	396	1.9	12.2	1
56	0	60	24.3	14	47.7	55.6	1.5	0.15	0.35	0.27	0.16	0.39	0.29	1	0	0	2	2	2	1	88.1	252	5.6	20	1	91.4	330	4.7	14.5	1	98.2	432	3.7	10
57	0	74	23.1	7	54.7	42.1	11.7	0.12	0.1	0.15	0.13	0.11	0.16	3	3	2	2	2	2	1	100	404	1.5	8	1	100	400	1.3	5.7	0	67.3	432	8	7.8
58	0	43	25.5	8	41.4	47	50.9	0.19	0.31	0.31	0.2	0.32	0.32	4	12	10	2	2	2	1	100	349	3.6	15.5	1	100	342	2.7	14.6	1	99.1	352	2.8	13.8
59	0	57	25.3	7	24.5	31.5	3.8	0.66	0.91	0.4	0.7	0.88	0.44	4	3	4	2	2	1	0	42	100	0.9	6.4	0	35	148	2.7	6.7	0	23	119	3.5	6.5		1
60	0	71	22	7	30.4	38.5	0.8	0.14	0.11	0.1	0.14	0.13	0.13	4	1	1	2	2	2	1	100	396	3.5	20	1	100	408	2.7	8	1	100	444	4.8	8.5
61	1	38	27.2	18	34.3	53.9	0.7	0.16	0.2	0.2	0.17	0.23	0.21	2	2	1	2	2	2	1	94.3	315	4.3	6.9	1	100	322	4.5	6.6	1	94.6	253	2.3	6.1
62	1	58	24.1	7	31	34	1.4	0.32	0.27	0.16	0.34	0.27	0.16	3	4	4	2	2	2	1	100	416	1.8	14.1	1	100	402	1.7	14	1	95	402	1.2	14.5
63	1	63	34.5	7	31	20.4	16.1	0.27	0.3	0.23	0.29	0.35	0.31	1	0	1	2	2	2	0	78.6	218	2.9	8.2	0	82.1	204	2.7	9.3	0	100	238	2.9	8
64	1	63	30.4	10	22.9	30.3	1.7	0.22	0.18	0.25	0.24	0.21	0.27	3	4	2	2	2	2	1	100	396	3.5	10	1	89.3	408	3.8	13	1	98.2	378	3.6	12
65	1	23	33.7	9	75.8	74.5	30.8	0.21	0.16	0.26	0.25	0.19	0.29	0	1	5	2	2	2	1	95	361	2.5	13.9	1	100	398	1	11.9	0	58	268	1.8	9
66	0	78	31.1	4	53.1	53.7	14.9	0.53	0.28	0.5	0.51	0.3	0.59	1	1	4	2	2	2	0	32.1	189	2.8	7.2	0	0	0			0	14.3	230	2.8	7.6		1
67	0	54	33.3	12	30.3	37.9	4.5	0.17	0.17	0.13	0.2	0.19	0.15	1	2	3	2	2		0	38.1	168	5.1	11.5	1	73.1	360	2.2	10	1	100	448	2.8	11
68	0	36	24.8	10	43.3	39.5	44.7	0.35	0.25	0.13	0.35	0.27	0.15	2	5	2	2	2	2	1	100	502	2.7	8.7	1	100	506	1.8	6.8	1	93.1	456	3.4	10	1
69	0	66	28.9	15	23.8	28.2	2.4	0.26	0.47	0.19	0.29	0.52	0.21	2	8	4	2	2		1	89	391	0.4	12	0	21	408	0.4	13.1	1	100	367	0.9	9.4
70	1	48	22	1	39.7	40.7	6.3	0.23	0.29	0.25	0.27	0.33	0.3	0	2	1	2	2	2	1	100	554	2.8	7.4	1	100	477	2.6	9.8	1	99.5	544	3.4	10.8
71	0	55	33.7	10	78.9	92	37.1	0.33	0.25	0.18	0.42	0.3	0.2	3	2	2	2	2	2	1	97.1	330	1.7	8	1	97.6	390	1.4	6.5	1	71.4	240	1.7	5.5	1
72	0	70	34.3	7	94.6	94.8	29.1	0.48	0.29	0.31	0.53	0.31	0.38	4	2	5	2	2	2	1	100	387	3.8	19.8	1	100	420	3.2	18.9	1	100	493	3.6	14.8		1
73	0	56	25	12	23.8	26.6	0	0.39	0.61	0.45	0.43	0.67	0.46	5	4	6	1	1	1	1	100	240	2.5	11.5	1	92.9	336	2.1	12	1	97.1	324	2.4	7		1
74	0	61	27.7	5	33.7	44.7	2.4	0.17	0.15	0.13	0.2	0.18	0.14	2	3	3	2	2	2	1	100	468	4.9	12	1	85.7	360	3.7	8.5	1	71.4	378	4.2	8
75	0	74	25.3	17	46.7	50.1	13.7	0.11	0.21	0.13	0.12	0.21	0.15	2	3	4	2	2	2	1	95	452	1.2	11.9	1	100	372	0.8	10.7	1	94	328	0.5	12.4
76	0	44	28.3	18	22.6	23	2.4	0.15	0.21	0.23	0.16	0.22	0.3	1	9	0	2	2	2	0	96	175	3.1	11.3	0	75	69	3.3	9.8	1	100	429	5.4	9
77	0	43	27.1	13	27.5	22.7	14.5	0.17	0.12	0.14	0.19	0.14	0.17	3	3	6	2	2	2	1	100	257	8.2	8.9	1	100	275	6.9	8.7	0	97	184	7.6	12.8
78	0	60	32	11	34.4	25.8	25.4	0.1	0.13	0.15	0.13	0.17	0.2	4	5	5	2	2	2	1	97	452	2.1	13.9	1	75	409	1.8	10.9	1	94.4	400	1.9	10.9
79	1	71	23	10	21.6	34.7	0.5	0.11	0.13	0.12	0.11	0.14	0.14	1	1	1	2	2	2	1	71.4	264	2.2	7.5	0	0	0			1	71.4	264	2.2	7.5
80	0	52	30.4	14	36.2	20.6	18	0.26	0.29	0.51	0.3	0.26	0.51	4	3	5	1	1	1	1	77.1	330	10.5	20	0	52.9	228	3.3	11	0	66.7	186	0	10
81	0	53	29.2	11	59.2	47.5	7.8	0.12	0.14	0.12	0.14	0.16	0.14	1	2	4	2	2	2	1	100	385	1	8.4	1	100	391	0.9	7	1	99.7	453	2.5	7.8
82	0	71	26.5	10	59.5	47.1	34.3	0.33	0.07	0.34	0.35	0.07	0.37	1	3	4	2	2	2	1	76.2	263	9.5	9.3	0	73.3	201	4.1	8.3	0	47.1	93	1.7	6.1		1
83	1	67	14	0	24.7	35	2.3	0.24	0.25	0.18	0.25	0.23	0.18	0	1	3	2	2	2	1	100	546	2.3	9	1	100	480	4.9	10	1	98.4	318	3.1	10
84	0	35	18		86.6	41.5	0.3	0.29	0.26	0.37	0.29	0.27	0.36	0	0	3	2	2	2	0	82.1	174	2.7	13.5	0	65.7	222	2.4	7.5	0	51.9	234	4.2	8.5
85	0	70	22.9	2	27.2	36.6	15.7	0.15	0.14	0.13	0.15	0.15	0.14	0	0	0	2	2	2	1	100	488	0.4	11	1	100	427	0.8	12.2	1	99.1	483	0.4	14.1
86	0	43	31.1	8	65.7	48.9	54	0.15	0.19	0.14	0.15	0.16	0.15	3	6	1	2	2	2	1	100	415	1.5	13.3	1	97	399	1.8	13.1	1	90.4	433	2.3	15.9
87	0	50	24.1	12	49.7	45	0.4	0.15	0.18	0.19	0.15	0.21	0.2	1	5	3	2	2	2	0	87.8	123	1.6	10.5	0	89.3	104	1.8	12.2	0	90	154	3.5	8.9
88	0	55	26.2	3	44.8	28.1	26.9	0.22	0.2	0.29	0.25	0.21	0.31	1	0	0	2	2	2	1	100	412	1.5	8	1	96.4	416	1.7	8	1	96.4	416	1.7	8
89	0	56	30.1	9	28.1	40.3	1	0.19	0.21	0.18	0.22	0.24	0.19	0	0	1	2	2	2	1	100	408	4.1	15.5	1	100	330	3.7	8	1	98	383	1.7
90	0	61	24.4	2	42.6	61.8	1.2	0.21	0.16	0.14	0.27	0.18	0.16	5	4	3	2	2	1	1	92.8	329	0.8	8.8	1	100	413	1.4	9.5	1	96.6	353	1	12.2
91	0	74	22.6	8	42.5	50.4	2.3	0.28	0.27	0.17	0.32	0.28	0.19	5	4	4	2	2	2	0	71	149	0.7	11.5	1	85	245	0.7	11.2	1	88	330	0.7	11.4
92	0	30	24.9	8	83.1	56.6	17.3	0.14	0.16	0.16	0.17	0.17	0.18	2	2	1	2	2	2	1	100	412	1.3	8.4	1	100	440	1.4	7.7	1	100	440	1.4	7.7
93	0	69	26.1	7	30	22.9	33.8	0.13	0.13	0.15	0.14	0.14	0.19	2	3	2	2	2	2	1	100	414	5.3	12	1	100	330	4.1	8.5	1	94.6	408	3.8	9
94	0	65	23.5	5	38	64	4.2	0.29	0.27	0.18	0.38	0.3	0.21	2	0	1	2	2	2	1	92.9	336	3	7.3	1	78.6	331	1.8	6.5	0	98.3	226	2.4	7	1
95	0	75	19.4	3	26.8	30	14.9	0.32	0.3	0.36	0.34	0.34	0.37	5	3	3	2	1	2	0	96	223	2.6	10.7	1	82	248	2.4	10	1	74.1	249	1.9	11
96	0	70	26.2	14	45.6	45.9	22.1	0.15	0.17	0.16	0.17	0.2	0.18	1	2	2	1	1	1	0	75	234	1.6	10.7	0	38	158	0.8	10	1	100	564	0.5	9
97	0	65	29.9	14	29.7	34	0.7	0.36	0.12	0.13	0.4	0.12	0.16	5	1	1	2	2	2	0	56.1	246	5.4	14	0	20.7	270	4.6	13.5	0	24.7	288	3.8	12	1
98	1	56	34.7	12	45.6	45.6	86.1	0.23	0.16	0.11	0.23	0.19	0.12	2	4	2	2	2	2	0	85.7	68	7.9	7.9	0	63	148	4.9	6	0	62.3	74	5.4	7.8
99	0	69	26.6		29.7	17.7	0.1	0.16	0.16	0.11	0.18	0.18	0.13	0	0	0	2	2	2	1	100	355	1.3	11.8	1	98	360	1.2	12	1	100	387	1.1	15.5
100	0	51	32.6		138.2	128.9	82.1	0.23	0.17	0.15	0.23	0.19	0.15	0	0	2	2	2	2	0	82.1	162	11.6	20	0	55.2	156	12.9	11	0	92	210	17.9	16
101	0	45	26	9	36.5	42.8	0	0.13	0.15	0.1	0.12	0.15	0.1	1	3	4	2	2	2	0	69.2	132	5.3	13	1	85.7	250	4.4	7	0	74.3	162	4.4	7
102	0	48	27.8	16	22.3	18.9	94.4	0.35	0.42	1.15	0.36	0.46	1.43	8	6	4	2	1	1	0	62	224	1.6	6	1	80	377	0.7	6	1	76	514	2.8	7		1
103	0	56	28.9	11	36.3	34.7	15.6	0.29	0.37	0.46	0.34	0.4	0.54	10	7	12	2	2	2	0	77.1	156	1.7	9.5	0	82.1	238	2.1	8.5	0	57.2	324	1.8	10.7
104	0	69	25.6	6	50.6	51.8	25.7	0.28	0.34	0.36	0.33	0.39	0.41	0	4	4	2	2	2	1	90	266	6.9	11	1	100	319	5.3	10.4	1	100	341	4.4	10.2
105	1	52	25.4	5	60.3	56	12	0.16	0.12	0.1	0.18	0.14	0.11	0	9	0	2	2	2	0	94.3	170	0.8	10.1	1	80	361	1.1	7	1	100	336	0.5	6.3
106	0	44	29.4	12	144.4	144.4	98.2	0.21	0.31	0.21	0.32	0.44	0.28	0	1	2	2	2	2	1	100	477	7.7	10.3	1	100	455	5.3	8.4	1	98.4	414	6.1	8.7
107	1	55	23.2	15	37.7	22.4	2.6	0.23	0.22	0.19	0.26	0.25	0.23	0	2	5	2	2	2	1	89	322	1.3	9.8	1	80	344	1.5	7.9	1	91.4	412	2.1	7
108	0	67	32.7	15	69	34.3	16.3	0.15	0.18	0.14	0.15	0.2	0.16	0	0	4	2	2	2	0	100	213	0.9	12.7	1	100	444	0.2	12.7	1	100	468	0.1	14
109	0	55	30.8	5	38.3	51.8	32.5	0.14	0.14	0.24	0.14	0.17	0.26	3	3	4	2	2	2	1	86.7	366	5.9	20	1	100	480	2.4	7	1	98.6	516	1.2	7.5
110	1	66	51	8	54.4	30.5	50.4	0.12	0.11	0.14	0.14	0.13	0.16	8	3	2	2	2	2	1	100	312	1.5	7.9	1	97.1	310	1.3	6.7	1	97.3	318	0.8	8.9
111	0	43	29.7	19	67.7	51.6	82.4	0.11	0.13	0.15	0.13	0.15	0.16	3	5	4	2	2		1	89.3	330	11.5	9	1	97.1	348	14.5	8	1	84.1	354	13.3	8
112	0	57	24.1	16	30.4	24.2	15.9	0.14	0.13	0.16	0.15	0.13	0.16	8	12	10	2	2	1	0	89.3	234	2.1	6.9	0	55	122	1.4	5.5	1	86.9	381	1.8	6.6
113	0	45	36.3	7	46.1		46.2	0.19	0.18	0.17	0.22	0.2	0.19	1	1	3	2	2	2	1	90.9	282	18.1	15.5	0	70	130	9.4	11	0	50	102	8.4	11
114	0	59	22.5	8	50.2	63.1	1.1	0.19	0.14	0.15	0.19	0.15	0.15	0	0	2	2	2	1	1	95.2	330	2.6	12.5	1	100	312	2.3	11.5	1	95.2	294	2.1	8
115	0	60	25.5	9	75.4	73	36.8	0.21	0.18	0.25	0.21	0.19	0.23	0	3	0	2	2	2	1	92	405	0.5	14.3	1	85	416	1.4	14.6	1	97.3	406	0.8	15.6
116	0	56	28.2	9	66.8	57.6	9.3	0.23	0.28	0.18	0.24	0.29	0.2	1	10	7	2	2	2	1	96.2	432	12.5	7.8	1	100	422	14.6	7.3	0	0	0
117	0	64	27	15	37.8	34.2	16.2	0.13	0.2	0.13	0.13	0.19	0.13	2	2	2	2	2	2	1	89.3	372	1.5	8.5	1	77.1	326	1.5	8.1	1	92.9	351	1.3	8.1
118	0	63	27.2	5	74.9	78.3	13.6	0.18	0.17	0.26	0.2	0.19	0.26	4	8	7	2	2	2	1	95	262	5.4	10	1	97	255	5.5	11	0	84	186	2.8	11
119	0	51	32.1	6	29.2	29	9.9	0.16	0.18	0.14	0.17	0.2	0.16	3	9	5	2	2	2	0	32	323	6.8	7.9	0	35	155	5.3	10	0	50	294	2.7	12
120	0	66	28.9	14	69.6	62.8	30.9	0.17	0.16	0.15	0.19	0.19	0.18	0	2	2	2	2	2	1	100	333	7.2	13.3	1	100	305	11.8	9.3	1	100	358	5.5	10.5
121	1	34	33.9	1	37.8	20.2	6.3	0.14	0.2	0.23	0.16	0.21	0.24	0	5	1	2	2	2	1	85.7	316	5	12	0	64.3	317	4.2	8	1	71.2	278	7.5	8.8
122	0	62	24.1	12	44.1	24.5	2.4	0.35	0.21	0.29	0.45	0.23	0.32	1	1	1	2	2	2	1	100	393	1.4	10.9	1	100	343	1.1	10.4	1	96	332	0.5	9.2	1
123	0	61	20.4	11	48.8	53.2	19.6	0.16	0.2	0.14	0.17	0.22	0.16	2	2	2	2	2	2	1	100	297	1	5.4	0	92.3	133	0.9	5.1	0	43.9	211	2.5	5.7
124	0	37	25.5	10	73.1	70.1	28.7	0.14	0.22	0.12	0.15	0.26	0.14	0	4	0	2		2	1	100	486	4.2	11.4	1	100	433	3.3	8.9	1	91	378	7.2	8.9
125	0	45	29.9	18	45.5	58.3	95.2	0.3	0.39	0.32	0.37	0.41	0.36	7	6	5	2	2	2	0	68.6	270	23.4	16	0	15.8	246	21.8	12	0	25	165	14.7	7		1
126	0	47	27.5		33.8	68.3	4.6	0.19	0.12	0.12	0.23	0.14	0.15	1	0	0	1	1	2	1	100	562	2.9	4.9	1	100	618	2.1	5.4	1	100	626	0.9	5.6
127	0	53	23.1	7	69.9	64.4	44.4	0.25	0.51	0.29	0.29	0.58	0.35	4	4	2	2	2	1	1	100	300	5	9	0	71.4	162	4	14	0	31	31	23.4	12.5
128	0	60	34.7	7	81.4	64.5	30.6	0.24	0.26	0.16	0.26	0.29	0.18	1	1	1	2	2	2	0	22.7	90	2.5	5	0	4.8	48	7.1	8.5	0	69	114	1.7	9.5
129	1	60	26.3	3	33.7	27.1	6.2	0.13	0.19	0.2	0.13	0.19	0.19	1	4	2	2	2	2	1	100	513	1.2	9	1	100	520	1.1	7.9	1	100	466	1	7.9
130	0	39	29.2	10	36.7	37.9	35.4	1.22	1.14	0.5	1.3	1	0.51	3	9	5	1	1	2	0	61.8	103	3	6.3	0	57.1	144	1.4	7.1	0	29.1	178	2.5	7.2		1
131	0	42	25.1	8	28.8	42	5.8	0.11	0.11	0.11	0.13	0.13	0.13	2	2	2	2	2	2	0	77	195	7	14	0	83	160	8.8	8	0	44	69	8.5	7
132	0	44	21.9	8	24.6	24.4	0.3	0.11	0.12	0.11	0.11	0.13	0.12	2	1	2	2	2	2	0	93	40	22.7	7.9	0	37	146	2.6	6.8	1	83	309	0.8	7
133	0	66	32.2	2	53.4	78.1	81.4	0.26	0.17	0.23	0.25	0.18	0.25	0	1	2	2	2	2	0	48.6	278	3.1	10	0	61.8	260	3.1	10.9	1	99.5	347	2.5	10.1
134	1	54	23.9	6	39	41.8	1.6	0.24	0.2	0.19	0.25	0.26	0.23	0	1	1	2	2	2	1	100	350	1.3	7	1	100	317	0.7	8.5	1	96.2	363	0.7	10
135	0	66	35.7	16	64.7	67.2	87	0.18	0.19	0.17	0.17	0.21	0.18	8	1	1	2	2	2	0	8	174	6	5	0	2.1	198	16.4	5.5	0	3	102	1.6	8
136	0	72	27.3		40.6	19.2	19.9	0.26	0.22	0.25	0.31	0.27	0.33	7	9	4	2	2	2	1	100	242	1.8	10.9	1	100	298	1.7	11	1	100	405	1.1	12.4
137	0	71	21.4	9	37.9	48.3	3	0.19	0.17	0.2	0.22	0.2	0.21	0	0	0	2	2	2	1	88.6	240	2.9	11.5	0	78.6	228	1.7	6.5	0	44.6	192	1.5	8
138	0	29	25.5	15	38.3	42.5	11.1	0.15	0.15	0.11	0.16	0.15	0.12	0	0	0	2	2	2	1	95	328	1.6	7.9	1	95	442	1.8	7.9	1	96	485	2.1	7.9
139	0	57	34.8	8	84.5	81	13.8	0.34	0.37	0.21	0.44	0.48	0.28	1	2	6	2	2	2	1	95	341	2.9	11.5	1	95	336	1.5	11	1	98.6	342	1.7	13.6	1
140	1	61	25.7	6	48.1	36.2	43.1	0.32	0.26	0.23	0.33	0.28	0.24	0	1	2	2	2	2	1	100	364	3	9.4	1	100	340	4.9	7.9	1	95.2	371	2.6	8.5
141	0	70	26.3	10	76.5	76.3	60.7	0.17	0.13	0.14	0.18	0.15	0.15	0	1	2	2	2	2	1	92.9	284	1.1	5.9	1	100	250	0.8	6.2	0	99.4	233	1.6	6.5
142	1	49	33.9	13	64.9	30.4	50.1	0.13	0.09	0.16	0.14	0.06	0.18	7	7	3	1	1	2	0	22.2	114	6.2	14	0	4.7	126	3.5	7	0	16.7	276	10.8	8
143	0	62	40.4	4	94.5	118.8	86.9	0.25	0.24	0.16	0.29	0.27	0.18	1	1	1	2	2	2	0	100	224	3.3	12.4	1	96	269	2	12.2	1	97	397	0.8	11.3
144	0	69	25	13	66.6	72.1	73.3	0.12	0.15	0.16	0.14	0.16	0.19	4	4	4	2	2	2	1	100	277	5.5	8.6	1	100	281	14.4	7.5	1	96.3	379	5.3	6.9
145	0	72	31.1		40.3	40.7	34.3	0.09	0.11	0.14	0.11	0.12	0.15	2	2	1	2	2	2	1	100	330	12.3	20	1	100	424	14.3	14	1	93	307	11.6	12
146	0	66	39.7	23	61.7			0.25	0.28	0.29	0.27	0.29	0.31	5	5	1	1	1	1	1	78	387	1.3	13.9	1	98	376	1.2	13.9	1	98	376	1.2	13.9
147	1	42	21.6	17	46.1	38.5	20.1	0.21	0.24	0.23	0.24	0.25	0.24	0	0	2	2	2	1	1	100	284	0.6	5	0	92.9	217	0.7	5	0	92.9	206	0.8	6.6
148	0	52	31.6	11	88.2	86.8	81.4	0.16	0.27	0.12	0.19	0.33	0.14	3	3	4	2	2	2	1	100	372	13.5	15	1	100	348	7.1	12	1	100	332	1.2	15
149	0	36	33.7		20.6	46.7	0	0.31	0.19	0.19	0.32	0.21	0.22	4	7	4	1	1	1	1	75	284	1.3	10.6	1	96	306	1.5	11.3	0	59	270	1.1	12
150	0	58	27.9	16	31.7	28.9	3.5	0.26	0.29	0.13	0.29	0.3	0.15	4	2	5	2	2	2	0	100	72	9.2	4	0	0	0			0	0	0
151	0	42	32.7	4	31.4	41.8	100	0.38	0.21	0.19	0.4	0.22	0.19	1	7	0	2	2	2	1	97	345	2.5	9.4	0	60	337	2.1	7.6	0	0	0			1
152	0	54	19.5	19	47.4	64.3	7	0.14	0.13	0.14	0.16	0.14	0.14	6	9	4	2	2	2	1	100	319	1.5	5.5	1	85.7	265	1.5	6	1	100	312	2.5	6.8
153	0	70	30.1	9	58.1	57.8	49	0.19	0.24	0.17	0.22	0.28	0.18	1	2	4	2	2	2	1	95	319	0.5	12.5	0	100	181	2.1	11.5	0	92	115	1.6	11.5
154	0	69	25.3	8	39.8	41.9	0.4	0.19	0.38	0.22	0.21	0.46	0.24	4	5	3	2	2	2	0	97.1	174	5.4	12	0	100	210	7.9	9	0	95	197	4	13
155	0	65	22.8	6	22.2	25.1	4.9	0.19	0.19	0.26	0.21	0.2	0.27	5	4	5	2	2	1	1	100	258	9.5	10	1	100	258	7.8	10	1	100	270	7.5	10
156	0	70	24.9	18	31.7	21.3	6	0.19	0.15	0.18	0.2	0.16	0.19	2	5	3	2	2	2	1	94.3	422	2.3	6.2	1	91.1	378	3.1	6.3	1	98.4	399	3.1	8.1
157	1	57	25.8	11	59.4	34.5	8.2	0.17	0.15	0.17	0.17	0.15	0.16	13	10	6	1	1	1	1	79	328	1.5	10	0	62	311	1.7	10	0	84.1	226	0.6	9.9
158	0	58	35.6	20	39.3	36	14.3	0.22	0.32	0.2	0.21	0.28	0.18	7	7	6	2	2	2	0	76.5	130	1.3	6.5	0	14.8	54	1.4	4.3	0	7.1	52	0.6	4.5
159	0	48	29.4	7	66.7	96	15.2	0.14	0.18	0.21	0.15	0.2	0.23	0	4	4	2	2	2	1	100	344	0.7	12.9	1	100	545	0.3	12.7	1	100	407	1.1	13.8
160	1	60	22.4	5	44.6	21.4	1.7	0.14	0.19	0.1	0.16	0.25	0.11	3	1	3	2	2	2	0	58	247	2.5	8.5	0	47	225	3	10	0	73	230	2.1	10
161	0	61	41.6	4	55.5	32.1	6.2	0.13	0.11	0.13	0.13	0.12	0.13	2	2	3	1	1	2	0	64.3	180	11.1	12	0	33.3	186	10	13	0	6.1	168	2.8	8.5
162	0	38	23.9	4	26.9	43.5	1.3	0.18	0.15	0.18	0.2	0.18	0.16	3	5	4	1	1	1	0	78.6	105	1.5	6.3	0	6.1	37	0.4	5.2	0	6.1	37	0.4	5.2
163	1	62	25.7	9	58.4	52.6	2.4	0.4	0.39	0.14	0.52	0.47	0.15	3	2	4	1	2	2	1	100	321	1.3	9	1	97	271	0.9	8.6	1	92	242	0.5	8.5	1
164	0	58	31.1	8	111.3	104.9	45.8	0.32	0.24	0.36	0.33	0.23	0.41	4	5	6	1	1	1	0	40	128	48.5	6.9	0	28.6	65	82	5.9	0	26.5	153	12.8	9.5
165	0	53	29.1	5	54.5	45.9	6.5	0.07	0.07	0.11	0.08	0.08	0.12	1	1	1	1	1	1	0	40	147	21.9	11.3	0	17	203	36.3	9	0	12	113	3.1	6
166	1	53	20.9		21.9	25.8	0	0.27	0.22	0.19	0.3	0.24	0.2	4	2	4	2	2	2	0	0	0			0	0	0			0	0	0
167	1	70	25		31.8	77.6	1.1	0.22	0.39	0.24	0.22	0.43	0.26	2	1	1	2	2	2	1	100	345	4.3	6	1	100	403	2.3	5	1	99.7	414	1.9	6.2
168	1	60	22.7	0	27.8	13.4	9.7	0.27	0.31	0.21	0.3	0.32	0.23	1	2	3	2	2	2	0	8.3	84	14.1	10	0	54.5	480	2.9	4	0	61.3	444	4.1	4
169	1	41	33	24	32.3	28.8	8.1	0.24	0.24	0.63	0.26	0.28	0.58	8	5	4	1	1	1	1	100	424	1.1	11.9	1	71	412	1	11.9	1	96	415	0.7	12
170	0	50	23.1	11	29.5	27.5	0.5	0.21	0.18	0.38	0.25	0.2	0.41	7	7	7	2	2	2	1	100	384	1.4	10	1	100	375	1.6	10	1	100	382	1.9	10
171	0	35	35.1	4	58.3	112.6	74.5	0.15	0.21	0.18	0.18	0.24	0.22	1	5	2	2	2	2	1	85.7	321	20.4	11.6	1	97.1	320	21.3	11.4	1	88.4	368	1.4	13.5
172	1	73	23.8	2	72.9	42.5	31.5	0.1	0.09	0.09	0.1	0.09	0.1	3	3	4	2	2	2	1	97.1	289	4	8.4	1	100	285	2.9	8.5	1	80.8	292	3.4	8.8
173	0	66	28.8		26.9	24.6	14.8	0.24	0.21	0.17	0.25	0.24	0.2	0	0	0	2	2		1	100	408	6.7	10.5	1	92.9	438	5.7	12.5	1	100	450	2.4	11
174	0	74	30.4	3	37.7	27.1	14.2	0.17	0.15	0.13	0.19	0.17	0.14	5	5	4	2	2	2	0	37.9	318	6.5	11.5	0	18.2	366	6.4	12.5	0	29	294	4.1	13
175	0	59	22	8	24.1	24.1	0.6	0.28	0.22	0.32	0.31	0.25	0.34	0	1	3	2		2	1	95.9	444	1.9	7	1	97.1	366	1.8	6.5	1	100	420	1.8	7
176	0	65	23.1	11	20.1	15	2.5	0.4	0.26	0.22	0.41	0.28	0.22	7	6	5	2	2	2	1	87.5	329	3.2	6.2	1	93.3	313	2.7	6.8	0	30	117	2.5	5.8	1
177	0	67	28	16	28.6	22.7	9.3	0.24	0.27	0.34	0.27	0.3	0.35	1	4	2	1	1	2	0	68.3	208	0.7	8.9	0	0	170	0.5	8.6	0	73.8	194	1.6	7.8
178	1	64	22.2	24	50	26.8	27.8	0.13	0.18	0.18	0.13	0.17	0.2	1	0	10	2	2	1	1	100	609	3.4	12	1	90.3	630	3	8	1	100	612	8.6	8
179	1	52	18.1		28.5	23.2	2.2	0.36	0.49	0.25	0.38	0.54	0.25	5	10	10	2	1	1	1	75	360	0.1	7.9	1	100	369	0.2	7.9	1	100	346	0.1	7.9	1
180	0	63	50.3	11	103.5	96	88.7	0.24	0.23	0.3	0.28	0.27	0.32	4	3	6	2		2	0	53.8	240	10.8	14	0	7	102	13.3	13	0	55.4	174	3.4	10
181	0	54	25.6	10	35.3	38.5	2.1	0.11	0.1	0.1	0.12	0.11	0.11	1	1	1	2	2	2	1	96.4	338	2.8	5.2	0	100	181	2	5.6	1	95.8	282	3.3	5.8
182	0	50	46.5	4	66.6	65.5	27.5	0.12	0.13	0.15	0.15	0.17	0.18	1	1	3	2	2	2	1	100	345	2.2	8.6	1	96.4	392	2.2	8.2	1	99.6	450	1.7	10.1
183	0	44	25	5	47.6	51.4	13	0.19	0.18	0.22	0.21	0.2	0.28	3	3	5	2	2	2	0	78	144	1.2	4.9	0	71	124	2	4.9	0	27.7	162	4.9	4.9
184	1	58	23.9	12	21.9	15.3	20.1	0.17	0.12	0.13	0.19	0.14	0.15	2	3	2	2	2	2	1	100	336	2.2	8	1	100	324	1.4	8	0	88	216	1.5	5
185	0	71	24.4	12	29.9	40.9	8.6	0.26	0.33	0.2	0.28	0.35	0.2	2	6	7		2	2	0	23	266	2.5	12.4	0	25	258	1.6	13	1	88	397	1.3	9
186	0	65	22.6	4	51.2	66.5	72.2	0.2	0.18	0.23	0.23	0.19	0.25	1	5	7	2	1	2	0	64.3	262	6.3	9.9	0	74.1	198	11.1	12.8	0	13.3	230	6.1	8.4
187	1	60	32	8	50.4	23.4	43.9	0.28	0.38	0.2	0.28	0.42	0.21	10	12	11	2	2	2	0	8.7	66	12.4	5	0	21.1	126	2.8	6	0	82.5	210	2.5	8
188	0	61	30.5	21	156	144.6	74.4	0.36	0.41	0.24	0.38	0.41	0.24	3	0	1	1	1	1	1	100	365	8	9.9	1	100	406	4.8	9.8	0	48.3	324	2.4	9.4	1
189	0	49	24.2	9	24.7	37	1.6	0.15	0.31	0.18	0.16	0.35	0.18	2	11	6	2	2	2	0	73	124	0.7	9.6	1	83	316	0.7	10	1	91	378	0.7	10
190	0	49	22.1	13	31.7	41.4	0	0.13	0.18	0.11	0.14	0.19	0.14	6	8	3	2	2		0	62.9	300	3.9	10	0	64.5	306	6.6	7	1	87	357	3.1	8
191	0	77	31.9		29	32.2	7.3	0.1	0.11	0.11	0.11	0.13	0.12	2	2	1	2	1	2	1	100	298	1.6	12.6	1	94	374	1.5	10.8	1	98	402	1.4	12.6
192	0	30	24.6	13	54.5	41.3	1.4	0.23	0.15	0.21	0.25	0.17	0.25	3	0	3	1	1	1	0	41.2	51	2.2	7.2	0	63.6	107	3.3	6.3	0	100	9	0	4
193	0	66	26.8		29.7	60.5	0.2	0.11	0.13	0.12	0.13	0.14	0.13	6	4	3	2	2	2	1	100	425	2.5	7	1	100	422	1.2	7	1	98	455	0.4	7.9
194	1	58	32.7	8	71.7	76.3	13.8	0.13	0.12	0.12	0.13	0.12	0.13	6	4	4	2	2	2	1	100	345	2.7	10	1	100	323	2.7	10	1	100	360	2.5	10
195	1	47	46.2	8	45.6	31.4	19	0.23	0.16	0.16	0.25	0.18	0.18	5	6	0	2	2	2	0	42	190	0	12	0	3	340	0.1	12.6	0	31.6	239	0.1	9.9
196	0	60	18.2	11	38	29.1	9.3	0.12	0.1	0.12	0.13	0.1	0.12	0	0	0	2	2	2	1	100	487	2.3	7.9	1	92	452	3.1	7.9	1	80	548	1.6	7.9
197	0	55	26.7	9	67.6	42.4	20.2	0.24	0.2	0.2	0.27	0.25	0.24	6	4	5	2		2	0	44.4	228	12.6	12	0	32.1	186	22	12	0	11.1	294	6.9	10
198	0	61	30.3	7	39.5	31.6	5.5	0.17	0.22	0.2	0.2	0.25	0.21	0	3	1	2	2	2	0	91.4	195	5.9	7.7	1	76.2	250	3.8	6.9	0	65.7	257	3.1	7
199	1	63	23.4	6	31.3	43.3	0.3	0.2	0.18	0.41	0.21	0.2	0.45	0	0	1	2	2	2	1	89	336	1.7	11.9	1	96	413	0.9	11.9	0	64	272	1.4	10.9
200	1	46	23.8	4	50.9	44.4	18.1	0.27	0.36	0.19	0.3	0.39	0.23	2	2	2	2	2	2	0	67.9	301	4.6	8.3	1	75	271	3.7	6.9	0	46.3	243	5.5	9.4
201	0	56	29.1	14	64.7	17.2	3.2	0.17	0.12	0.15	0.16	0.12	0.15	1	0	3	2	2	2	1	80	337	5.5	10	1	97	396	3.8	12	1	94	252	5	12
202	0	64	24.4	13	33.6	30.4	0.6	0.12	0.12	0.15	0.12	0.12	0.15	3	1	1	1		1	1	95	323	3.6	10	1	90	348	2.2	10	1	80	342	1.9	10
203	0	77	28.4	7	43.7	71.9	0.2	0.16	0.18	0.16	0.19	0.22	0.18	3	1	1	2	2	2	1	100	471	2	6.7	1	100	409	2	7.3	1	100	468	1.8	7.2
204	1	71	24.3	22	82.1	70	10.7	0.21	0.19	0.19	0.23	0.21	0.21	0	0	2		2	2	1	94	394	1	11	1	90	314	0.8	10.9	1	80	318	0.7	9
205	0	70	24	8	76.2	77.5	78.4	0.19	0.18	0.18	0.19	0.22	0.21	0	0	1	2	2	2	1	100	385	1.3	7.9	1	100	432	1.1	7.9	1	76	578	4.4	9
206	0	62	24.8	6	39.5	38.7	5.2	0.17	0.23	0.18	0.19	0.27	0.21	0	0	8	2	2	2	1	100	324	7.3	8.2	1	100	328	3.7	9.6	1	93.7	284	4	9.2
207	1	52	32.1	3	22.3	31.5	2.2	0.16	0.13	0.14	0.17	0.14	0.14	1	1	1	2	2	2	0	100	74	2.8	7.5	1	90	295	2.2	12	1	90	295	2.2	12
208	0	70	23.5	10	47.4	45	7.7	0.36	0.34	0.21	0.38	0.4	0.23	3	8	5	2	2	2	1	100	457	6	12	1	100	455	5.1	12	1	100	424	3.2	12	1
209	0	76	29.2	4	67.4	54.6	23.2	0.13	0.15	0.1	0.12	0.14	0.09	1	1	1	2	2	2	1	92.9	406	4	6	1	100	411	3	6.1	0	34.9	412	1.5	6.3
210	0	60	29.6		30.2	34.5	5.3	0.18	0.17	0.36	0.2	0.19	0.34	2	3	3	2	2	2	1	82	299	0.4	10.6	1	85	281	0	11.5	1	99.1	277	0.3	11.2
211	0	57	30.7	4	24.7	31.1	3	0.2	0.17	0.14	0.2	0.17	0.15	3	2	2	2	2	2	0	27	35	16.3	10	0	7	63	17	6	0	6	93	10.1	8
212	0	60	29.2		57.9	41.2	13.4	0.11	0.12	0.15	0.12	0.13	0.18	1	1	0	2	2	2	1	100	343	3.2	13.9	1	97	297	2.6	13.7	1	95	273	1.8	11.8
213	0	55	18.8	8	46.4	47.6	2	0.25	0.23	0.2	0.26	0.25	0.23	3	6	7	2	2	2	0	48.1	223	1.9	7.4	0	78.6	232	2.1	8.6	0	62.1	300	2	8.6
214	0	81	33.4	19	81.4	77.4	16.9	0.26	0.23	0.29	0.28	0.25	0.32	2	1	3	2	2	2	1	100	349	4.2	14	1	97	304	3.4	12.5	1	97	393	1.9	11.5
215	0	61	31.7		38.4	29.2	8.9	0.09	0.11	0.13	0.11	0.12	0.14	2	2	3	2	2	2	0	76	228	1.2	11.9	0	100	179	0.8	11.9	0	4	53	4.8	11.9
216	1	50	25	14	27.8	27.4	2.5	0.19	0.18	0.17	0.2	0.19	0.18	6	4	1	2	1	2	1	71.4	314	2.7	5.5	0	66.7	327	2	5.2	1	71.5	374	3.2	6.2
217	0	57	26.8	14	60.5	55.4	20.5	0.12	0.13	0.13	0.13	0.15	0.13	1	8	2	2	2	2	1	100	374	4.1	11.6	1	100	388	2.8	10.8	1	83	359	2.3	11.3
218	0	51	32.1	14	57.1	52.6	28.5	0.16	0.25	0.24	0.17	0.26	0.26	2	8	2	2	2	2	0	38.2	216	2.5	7.6	0	28.6	252	2.7	6.9	0	10	244	3.1	6.4
219	0	62	46		109.8	114.9	53.6	0.26	0.16	0.4	0.31	0.18	0.52	2	11	6	2	2	2	0	70	171	3.1	10	0	43	97	1.3	10	0	63	98	6.8	10
220	0	54	37	8	30.4	17.8	0.7	0.2	0.19	0.16	0.21	0.2	0.18	0	2	10	2	2	2	0	31	172	3.2	8	0	20	129	2.2	8	0	20	129	2.2	8
221	0	71	27.3	11	89	123.6	2.6	0.21	0.26	0.21	0.23	0.3	0.21	3	5	2	2	2	1	1	100	430	1.3	11.9	0	87	96	0.1	9.5	0	87	96	0.1	9.5
222	1	63	25.7	3	36.9	30.5	0	0.24	0.2	0.27	0.25	0.22	0.3	8	5	4	1	1	1	1	100	426	1.6	8	1	100	346	1.3	7	1	90	365	1.1	7
223	0	35	38.2	19	56.5	80	6.8	0.29	0.26	0.17	0.34	0.33	0.18	0	1	1	2	2	2	0	0	0			0	29.2	0	3.7	4.4	0	93.8	13	2	6.7
224	0	69	28.6	2	40.3	52.5	8.1	0.16	0.39	0.19	0.18	0.45	0.2	4	7	6	2	2	2	1	100	460	1.9	9.8	1	100	435	1.9	9.8	1	100	525	1.9	9.8
225	0	73	35.9	2	23.9	17.3	5.1	0.14	0.13	0.12	0.17	0.15	0.13	5	5	5	2	2	2	0	19	205	3.5	7.9	0	2	229	3.6	7.9	0	10	210	2.8	7.9
226	0	73	31.2	16	89.2	97.9	19.4	0.08	0.1	0.08	0.08	0.1	0.09	1	2	1	2	2	2	0	100	186	6.1	7.8	0	98.6	223	4.2	8.9	0	60	150	3.9	5.7
227	1	52	25.7	9	51.2	76.2	0.1	0.26	0.17	0.28	0.31	0.19	0.33	6	4	1	2	2	2	1	75	528	4.3	6	0	40	221	6.2	6	0	59	250	3.7	7
228	1	77	27.9	11	40.7	45.7	2.8	0.21	0.14	0.17	0.2	0.12	0.17	2	4	0	1	2	2	1	100	499	3.3	12	1	100	495	3.3	11.9	1	90	393	0.6	11.8
229	0	50	28.5	12	32.3	38.9	1.1	0.14	0.14	0.15	0.17	0.16	0.15	2	0	1	2	2	2	1	100	397	4.9	7	1	100	375	5.7	7	1	100	429	4.7	9
230	0	64	27.3	12	28.4	55.8	0	0.12	0.12	0.16	0.12	0.14	0.2	4	3	1	2	2	2	1	96	409	0.6	7.9	0	34	303	0.6	7.9	0	50	466	1	7.9
231	1	49	24.4	6	42.9	28.3	8.3	0.25	0.29	0.29	0.26	0.3	0.28	4	3	2	2	2	2	1	92.9	309	6.7	9.3	1	96.4	311	5.5	8.2	1	85.8	324	4.4	9.3
232	0	63	38.7	1	83.8	85.4	60.4	0.21	0.19	0.17	0.22	0.25	0.18	1	0	0	2	2	2	0	100	220	4.6	14	0	90	183	5.3	15	1	85	240	4.3	16
233	0	59	23.6	14	68.8	69.4	10	0.2	0.16	0.21	0.22	0.18	0.24	2	3	2	1	1	2	1	96	316	3.1	7.9	1	96	385	1.8	8.9	1	96.6	408	2.4	8.8
234	0	68	39.3	7	86.2	84.1	40	0.12	0.17	0.12	0.13	0.21	0.14	0	0	0	2	2	2	1	97.1	295	7.2	10.9	1	100	369	4.9	11.5	1	99.5	433	2.7	11.5
235	0	38	28.9	6	50.7	58.6	13.2	0.17	0.2	0.26	0.18	0.22	0.25	1	3	14	2	2	2	0	100	232	8.2	9.7	1	100	315	6.1	8.9	0	98.1	238	11.8	11.5
236	0	63	24.8		54.4	54.1	11.4	0.17	0.33	0.2	0.18	0.34	0.21	4	5	6		2	2	0	5	0	19.8	7.9	1	74	251	11.5	6	1	85	293	5.5	6
237	0	61	21.5	1	61.6	44.1	42.4	0.11	0.1	0.17	0.12	0.11	0.19	3	2	7	2	2	2	1	100	507	7.1	7.9	1	100	630	3.5	7.9	1	100	487	2.6	7.9
238	1	53	20.5	7	39.3	68.7	0.2	0.19	0.26	0.19	0.2	0.28	0.2	5	5	5	2	2	2	1	96.4	399	3.8	6.4	1	91.4	391	3.8	5.5	1	89.3	361	4	5.6
239	1	66	28.9	14	26.9	12.8	2.1	0.16	0.17	0.19	0.17	0.18	0.19	1	4	9	2	2	1	1	89	284	3.4	7.9	0	83	164	0.9	7.9	1	93.3	268	1.1	6.9
240	0	38	32.9	22	69.4	68.7	14	0.58	0.34	0.32	0.73	0.37	0.38	12	5	3	1	1	1	1	92	293	2.6	7.9	1	97	318	1.3	7.9	0	61.6	165	2.7	7.9		1
241	0	86	39.5	23	119.8	120.5	1.9	0.1	0.14	0.06	0.12	0.16	0.1	1	2	2	2	2	2	0	100	206	3.4	9.8	0	100	214	1.5	11.8	1	100	412	2.7	10.3
242	0	72	32	23	38.5	51.8	0.5	0.12	0.14	0.17	0.14	0.16	0.18	7	10	8	1	1	1	1	100	499	1.6	8	1	100	540	2.3	8	1	98	567	1.1	8
243	0	74	29.8	23	26.1	36.6	4.2	0.12	0.15	0.14	0.13	0.16	0.15	4	4	2	2	2	2	0	53	148	6	7.9	1	91	240	2.2	9	0	5	168	4.2	8
244	0	65	33.1	2	42.1	33.6	9.9	0.13	0.1	0.11	0.15	0.12	0.13	7	5	5	2	2	2	0	31	68	2.1	8	0	63	145	6.7	8	0	22	157	5.2	8
245	0	73	23.8	14	33.6	38.9	0.6	0.07	0.11	0.08	0.09	0.13	0.09	1	4	3	2	2	2	1	100	301	4.7	6.5	1	100	343	3.3	8.1	1	95.7	323	3.9	7.2
246	0	42	26.5	14	56	53.5	14	0.13	0.15	0.18	0.14	0.16	0.19	4	3	2	2	2	2	1	100	438	2.2	6	1	100	462	1.6	6	1	96.6	371	2.6	6
247	0	65	22.5		36.2	27.1	3	0.14	0.24	0.19	0.16	0.24	0.2	3	6	7	2	2	2	1	100	450	3.5	8.4	1	100	392	2.8	8.7	1	99.4	391	3.1	9
248	0	67	25	13	47.4	54.3	5.3	0.44	0.18	0.2	0.56	0.19	0.21	3	2	5	2	2	2	1	100	357	1.4	10.7	1	96	335	0.8	10.9	1	85.8	341	0.3	10.4	1
249	0	42	29.4	16	24.3	23.5	0.3	0.22	0.23	0.18	0.24	0.24	0.18	1	1	0	2	2	2	0	39.3	338	2.5	8.3	0	35.7	266	2.6	9.4	0	48.7	314	2	11.2
250	1	64	38.4	5	79.5	78.4	23.8	0.36	0.23	0.39	0.37	0.26	0.41	6	9	7	2	2	2	1	74	304	2.3	11.9	0	46	238	2	13	1	84	275	1.7	12.9		1
251	0	58	16.4	10	91.9	90	8.7	0.3	0.35	0.25	0.31	0.33	0.25	3	3	2	1	1	1	1	83	292	1.1	4	1	100	522	2.3	4	1	100	552	2.7	4
252	0	65	25.7	4	31.9	45.1	0.1	0.22	0.24	0.17	0.25	0.27	0.19	1	2	0	2	2	2	0	100	185	0.4	11.9	1	94	278	0.3	10	0	45	181	0.3	9
253	0	33	26.6	14	56.3	57.3	12.9	0.17	0.14	0.11	0.21	0.16	0.13	2	3	5	2	2	2	1	100	367	2.5	8.4	1	100	394	1.9	9.1	1	98.2	383	2.1	9.2
254	0	58	32.8	0	41.4	38	6.6	0.14	0.15	0.13	0.17	0.17	0.15	1	2	3	2	2	2	0	100	211	15	8	0	97	173	9.8	9	0	97	201	11.9	9
255	0	68	21.5	11	35.9	48.9	2.2	0.12	0.12	0.11	0.14	0.15	0.13	1	1	2	2	2	2	1	100	388	3.4	7.9	1	96	427	1.7	6	1	96.6	429	1.6	6
256	0	56	63.1	3	106			0.18	0.16	0.21	0.22	0.18	0.25	0	0	3	2	2	2	0	64	226	1.8	16	0	57	178	4.2	14	0	35	190	3.4	16
257	0	73	27.9	12	69	64	0.1	0.12	0.1	0.1	0.14	0.12	0.11	2	1	3	2	2	2	1	85	561	1.9	9.7	1	100	461	2.5	9.8	1	95.8	470	2.7	9.7
258	0	59	45.4	0	103	115.6	51.2	0.14	0.12	0.14	0.16	0.13	0.16	5	0	1	2	2	2	0	0	0			0	11	29	2.9	5.8	0	8	27	2.6	5.6
259	0	75	33.2	16	98.3	87.5	22	0.39	0.27	0.29	0.43	0.3	0.34	3	2	2	2	2	2	0	54.3	247	11	11.3	0	68.6	284	15.4	11.5	0	61.2	277	12.2	12.6	1
260	0	47	27	5	32.5	31.2	5.9	0.13	0.15	0.17	0.14	0.15	0.18	2	2	6	2	2	2	1	93	332	1.2	8	0	0	0			1	92	344	1.5	8
